# Supplementary material for: Transmission, Spread, Longevity and Management of Hop Latent Viroid, a Widespread and Destructive Pathogen Affecting Cannabis (Cannabis sativa L.) Plants in North America
Source: Plants (Basel). 2025 Mar 6;14(5):830. doi: 10.3390/plants14050830 (PMC11902214; doi:10.3390/plants14050830)
Supplement: Supplementary file 1 [file plants-14-00830-s001.zip]

Archive with 1 entries (1 files):
- plants-3437884-supplementary.pdf
